# Supplementary material for: Sleep Quality Worsens While Perceived Stress Improves in Healthcare Workers over Two Years during the COVID-19 Pandemic: Results of a Longitudinal Study
Source: Healthcare (Basel). 2022 Aug 22;10(8):1588. doi: 10.3390/healthcare10081588 (PMC9408655; doi:10.3390/healthcare10081588)
Supplement: Supplementary file 1 [file healthcare-10-01588-s001.zip]

Archive with 1 entries (1 files):
- healthcare-1849904-supplementary.pdf
